# Supplementary material for: Novel WYL domain-containing transcriptional activator acts in response to genotoxic stress in rapidly growing mycobacteria
Source: Commun Biol. 2023 Dec 2;6:1222. doi: 10.1038/s42003-023-05592-6 (PMC10693628; doi:10.1038/s42003-023-05592-6)
Supplement: Supplementary file 3 — Supplementary Data 1 [file 42003_2023_5592_MOESM3_ESM.xlsx]

## Sheet: Fig2a,b,c,d
Uncropped gels from Figure 2A,B,C,D
	a
	b											c
	d

## Sheet: Fig2e
Anisotropy measurement from Figure 2E
	Anisotropy
	nM Sumo-SiwR dimer	1	2	3	4	5	6	7		average	stdev
	0	0.0529916	0.0519265	0.0482556	0.0504287	0.0587604	0.0524229			0.0524643	0.00321628
	50	0.0679255	0.0746859	0.0777884	0.065237	0.0615023	0.0724116			0.0699251	0.00559165
	100	0.0859444	0.0859979	0.0807165	0.0734416	0.0757761	0.0949472	0.0869775		0.0834002	0.00680182
	150	0.0984278	0.0966491	0.0856362	0.0988241	0.109275				0.0977624	0.00751526
	200	0.123305	0.136377	0.114119	0.131757					0.126389	0.00849456
	400	0.137665	0.162212	0.149291	0.152001					0.150292	0.00873874
	600	0.164076	0.167125	0.164454	0.166048	0.163234	0.157119			0.163676	0.00320089
	800	0.181133	0.177536	0.185537	0.164469	0.170933				0.175921	0.0074601
	1000	0.179263	0.167396	0.180356	0.171985					0.17475	0.00532756
	1500	0.214896	0.192868	0.188422	0.190612	0.21357				0.200074	0.0116539
	2000	0.21015	0.207326	0.206042	0.201132					0.206163	0.00326241
	3000	0.227424	0.212263	0.217891	0.229232					0.221703	0.00694732
		kD	651	nM
		R squared	0.9911
20230221															20230228
	1	2	3	4	5	6	7	8	9	10	11	12				1	2	3	4	5	6	7	8	9	10	11	12
A													485/20,528/20 [Parallel]		A													485/20,528/20 [Parallel]
B		2455	2640	2379	2374	2276	2201	2145	2099	182			485/20,528/20 [Parallel]		B		2174	1747	1979		2168	2080	1849	2129	1957	1904		485/20,528/20 [Parallel]
C		2171	2087	2211	2182	2039	2097	1989	2128	175			485/20,528/20 [Parallel]		C		2333	2170	2053		2004	2041	1908	2044	1941	2116		485/20,528/20 [Parallel]
D		1982	1973	2096	2090	1978	1965	1433	1794	206			485/20,528/20 [Parallel]		D		2088	2162	2041		2064	1986	2029	2128	2059	2025		485/20,528/20 [Parallel]
E		1786	1957	1821	1915	1625	1768	1622	1809	229			485/20,528/20 [Parallel]		E		2292	2187	2063		2133	2202	1736	1891	2022	2109		485/20,528/20 [Parallel]
F		1815	1669	1751	1632	1766	1770	1660	1645				485/20,528/20 [Parallel]		F		1595	1508	1664		1669	1856	1705	1898				485/20,528/20 [Parallel]
G		1830	1593	1850	1569	1770	1792	1921	1669				485/20,528/20 [Parallel]		G		186	162	153	171	2151	2339	2439	2356				485/20,528/20 [Parallel]
H													485/20,528/20 [Parallel]		H													485/20,528/20 [Parallel]
	1	2	3	4	5	6	7	8	9	10	11	12				1	2	3	4	5	6	7	8	9	10	11	12
A													485/20,528/20 [Perpendicular]		A													485/20,528/20 [Perpendicular]
B		2073	2269	2097	1996	1802	1788	1747	1776	153			485/20,528/20 [Perpendicular]		B		1758	1356	1505		1477	1363	1267	1463	1234	1079		485/20,528/20 [Perpendicular]
C		1696	1663	1789	1736	1525	1548	1516	1663	119			485/20,528/20 [Perpendicular]		C		1860	1666	1569		1425	1384	1297	1401	1122	1145		485/20,528/20 [Perpendicular]
D		1340	1317	1407	1416	1383	1358	939	1175	92			485/20,528/20 [Perpendicular]		D		1639	1598	1396		1584	1392	1373	1322	1141	1064		485/20,528/20 [Perpendicular]
E		1093	1188	1140	1186	1000	1103	976	1034	88			485/20,528/20 [Perpendicular]		E		1828	1607	1443		1560	1535	1113	1179	1112	1128		485/20,528/20 [Perpendicular]
F		976	927	1039	957	930	908	905	932				485/20,528/20 [Perpendicular]		F		819	840	936		855	958	918	1064				485/20,528/20 [Perpendicular]
G		954	885	1025	877	888	868	1070	935				485/20,528/20 [Perpendicular]		G		109	128	130	114	1594	1733	1876	1810				485/20,528/20 [Perpendicular]
H													485/20,528/20 [Perpendicular]		H													485/20,528/20 [Perpendicular]
layout [uM]	2	3	4	5	6	7	8	9	10						layout [uM]	2	3	4	5	6	7	8	9	10
b	0	0	0	0	600	600	600	600	B						b	0	50	100		200	400	600	800	1000	1500
c	50	50	50	50	800	800	800	800	B						c	0	50	100		200	400	600	800	1000	1500
d	100	100	100	100	1000	1000	1000	1000	B						d	0	50	100		200	400	600	800	1000	1500
e	150	150	150	150	1500	1500	1500	1500	B						e	0	50	100		200	400	600	800	1000	1500
f	200	200	200	200	2000	2000	2000	2000							f	2000	3000	2000	3000	2000	3000	2000	3000
g	400	400	400	400	3000	3000	3000	3000							g	B	B	B	B	150	150	150	150

## Sheet: Fig3a,b
Raw Ct values for Figure 3a,b
Figure 3a		standard			diamide			H2O2			MMC			UV			zeocin
		wt1	wt2	wt3	wt1	wt2	wt3	wt1	wt2	wt3	wt1	wt2	wt3	wt1	wt2	wt3	wt1	wt2	wt3
	sigA	21.4576	21.6301	20.3808	24.3168	23.2646	23.1358	22.231	22.58	22.1424	21.8974	22.2463	21.937	21.3224	21.7649	21.5494	22.95	22.7325	22.1519
	msmeg_1357	27.3524	27.0599	26.7845	27.8772	26.7953	26.6626	23.9978	24.258	24.6658	26.1143	26.4194	26.1533	26.6062	27.1671	26.2689	24.3879	24.1159	24.1233
	msmeg_1356	27.1883	26.9181	26.5781	28.0929	26.6634	26.7005	23.9632	24.164	24.4623	25.958	26.4007	25.8592	26.4168	27.0193	26.2272	24.0575	23.9611	23.8438
Figure 3b		standard (0.2mM H2O2)			standard (1.0mM H2O2)			standard (5.0mM H2O2)			0.2mM H2O2			1.0mM H2O2			5.0mM H2O2
		wt1	wt2	wt3	wt1	wt2	wt3	wt1	wt2	wt3	wt1	wt2	wt3	wt1	wt2	wt3	wt1	wt2	wt3
	sigA	22.0731	22.0439	21.9562	22.1159	21.7461	21.5961	21.7556	22.0015	21.4714	21.8126	21.5456	21.528	21.815	21.7389	21.9161	22.3935	22.6306	23.2667
	msmeg_1357	28.0768	27.7759	27.3797	27.8352	27.4161	27.1408	27.3316	26.1936	27.3485	27.0051	26.392	26.4903	26.0095	24.7803	24.9999	22.8675	23.1807	25.062
	msmeg_1356	28.09	27.08	26.55	26.9	26.94	26.88	26.59	27.36	26.18	25.48	25.58	26.6	26.26	23.76	25.84	21.51	21.45	21.82

## Sheet: Fig4a,b
Raw Ct values for Figure 4a,b
Figure 4a		standard			H2O2			standard			H2O2
		wt1	wt2	wt3	wt1	wt2	wt3	siwR ko1	siwR ko2	siwR ko3	siwR ko1	siwR ko2	siwR ko3
	sigA	20.7767	20.7074	20.9128	21.0571	21.3217	21.1864	20.6105	21.0586	20.7021	20.8874	20.8624	21.5228
	msmeg_1357	27.5282	27.6068	27.7599	24.23	23.7761	23.6935	27.2807	27.4083	27.3895	28.1681	28.2919	28.3543
	msmeg_1356	27.0694	27.4457	27.648	23.1942	23.2499	23.2192	26.9623	26.4195	27.1328	27.7003	27.8174	27.9238
	recA	21.4986	22.0983	22.1285	18.4527	18.5219	18.5191	22.0179	21.7723	22.1806	18.6449	18.6277	18.8849
Figure 4b		before H2O2 stress
		wt1	wt2	wt3	ev1	ev2	ev3	R38A-1	R38A-2	R38A-3	R204A-1	R204A-2	R204A-3
	sigA	22.799	22.6329	21.2635	22.1726	21.1068	22.0837	21.442	22.0827	21.299	20.8581	21.1188	21.5655
	msmeg_1357	27.61	27.21	25.88	26.55	26.11	26.28	25.65	26.23	26.09	25.21	25.36	25.32
	msmeg_1356	28.0213	28.5866	26.733	27.4582	25.7697	27.5457	26.5212	26.7819	27.2351	26.4296	26.6335	26.3106
		after H2O2 stress
		wt1	wt2	wt3	ev1	ev2	ev3	R38A-1	R38A-2	R38A-3	R204A-1	R204A-2	R204A-3
	sigA	21.9193	21.2834	21.4651	22.3452	21.0845	21.3345	21.9638	20.3125	21.7336	20.7107	21.5824	21.1155
	msmeg_1357	22.54	22.04	22.2	27.29	26.01	26.02	28	27.69	27.7	25.59	26.29	25.02
	msmeg_1356	24.5301	24.97	24.2211	28.9444	28.3275	28.1123	30.4456	29.5902	30.1834	28.6459	27.9849	28.1018

## Sheet: Fig5a
Anisotropy measurement from Figure 5a
SiwR
ssDNA	20230306														ssDNA	20230307														ssDNA	20230308
	1	2	3	4	5	6	7	8	9	10	11	12				1	2	3	4	5	6	7	8	9	10	11	12				1	2	3	4	5	6	7	8	9	10	11	12
A													485/20,528/20 [Parallel]		A													485/20,528/20 [Parallel]		A													485/20,528/20 [Parallel]
B		4201	4209	4176	4182	3422	3535	3708	2956	179			485/20,528/20 [Parallel]		B		53077	43433	56248	54419	47629	46095	43114	43411	194			485/20,528/20 [Parallel]		B		5557	4996	4672	5483	4499	4860	4109	4432	176			485/20,528/20 [Parallel]
C		3698	3756	3864	3883	3689	3685	3288	3417	187			485/20,528/20 [Parallel]		C		48858	52546	54330	54390	45961	45112	47226	48678	182			485/20,528/20 [Parallel]		C		4696	4700	5033	4419	4157	4392	4284	4235	195			485/20,528/20 [Parallel]
D		3613	3576	3543	3656	2798	3382	3569	3566	233			485/20,528/20 [Parallel]		D		48017	51083	53404	50980	49279	47304	46027	45851	209			485/20,528/20 [Parallel]		D		4202	4844	11832	5185	4022	4349	4015	4264	235			485/20,528/20 [Parallel]
E		3356	3554	3525	3513	3548	3856	3552	3453	223			485/20,528/20 [Parallel]		E		50757	50652	51661	50198	45721	49594	43884	44965	202			485/20,528/20 [Parallel]		E		4464	4121	4100	4386	4066	4009	4387	5814	236			485/20,528/20 [Parallel]
F		3447	3420	3475	3426	3975	4084	3594	4046				485/20,528/20 [Parallel]		F		50074	50766	48210	58737	46884	45109	50558	52166				485/20,528/20 [Parallel]		F		4066	4291	4060	4528	4485	4087	4052	4384				485/20,528/20 [Parallel]
G		3619	3590	3503	3359	4003	4103	3681	3912				485/20,528/20 [Parallel]		G		49300	61182	49884	48559	49064	54094	54082	50122				485/20,528/20 [Parallel]		G		4872	4440	4784	4631	4850	4374	5604	4058				485/20,528/20 [Parallel]
H													485/20,528/20 [Parallel]		H													485/20,528/20 [Parallel]		H													485/20,528/20 [Parallel]
	1	2	3	4	5	6	7	8	9	10	11	12				1	2	3	4	5	6	7	8	9	10	11	12				1	2	3	4	5	6	7	8	9	10	11	12
A													485/20,528/20 [Perpendicular]		A													485/20,528/20 [Perpendicular]		A													485/20,528/20 [Perpendicular]
B		3907	4005	3974	3904	1957	1962	2199	1806	136			485/20,528/20 [Perpendicular]		B		50444	41569	54074	51779	35374	34221	32803	33805	147			485/20,528/20 [Perpendicular]		B		5230	4731	4429	5168	2593	3788	2451	2770	141			485/20,528/20 [Perpendicular]
C		3094	3151	3365	3290	2098	2158	1935	2059	114			485/20,528/20 [Perpendicular]		C		45625	49374	51083	51257	33097	32375	34945	35338	112			485/20,528/20 [Perpendicular]		C		4025	3868	4180	3659	2391	2508	2595	2590	132			485/20,528/20 [Perpendicular]
D		2470	2507	2463	2609	1627	1990	2054	2001	87			485/20,528/20 [Perpendicular]		D		43497	46441	49213	46971	34540	32509	32037	31887	87			485/20,528/20 [Perpendicular]		D		3153	3873	9982	3905	2353	2537	2315	2404	101			485/20,528/20 [Perpendicular]
E		2110	2217	2233	2260	2047	2232	2011	1984	109			485/20,528/20 [Perpendicular]		E		45748	45941	46510	45646	29877	32414	28906	29006	89			485/20,528/20 [Perpendicular]		E		2901	2632	2630	2895	2386	2311	2515	5376	87			485/20,528/20 [Perpendicular]
F		2129	2110	2219	2203	2206	2277	2057	2395				485/20,528/20 [Perpendicular]		F		46501	44556	42914	53162	29525	28665	33051	34313				485/20,528/20 [Perpendicular]		F		2503	2664	2628	2852	2505	2268	2402	2570				485/20,528/20 [Perpendicular]
G		2221	2232	2196	1972	2219	2274	2106	2383				485/20,528/20 [Perpendicular]		G		38216	50234	42054	41465	30243	33248	33493	32436				485/20,528/20 [Perpendicular]		G		3538	2837	3033	2766	2626	2433	3170	2397				485/20,528/20 [Perpendicular]
H													485/20,528/20 [Perpendicular]		H													485/20,528/20 [Perpendicular]		H													485/20,528/20 [Perpendicular]
layout [uM]	2	3	4	5	6	7	8	9	10
b	0	0	0	0	600	600	600	600	B						ssDNA	20230309
c	50	50	50	50	800	800	800	800	B							1	2	3	4	5	6	7	8	9	10	11	12
d	100	100	100	100	1000	1000	1000	1000	B						A													485/20,528/20 [Parallel]
e	150	150	150	150	1500	1500	1500	1500	B						B		4735	5107	4979	4585	3941	3963	4331	3412	198			485/20,528/20 [Parallel]
f	200	200	200	200	2000	2000	2000	2000							C		4959	4790	5047	4909	3686	3844	3550	4569	209			485/20,528/20 [Parallel]
g	400	400	400	400	3000	3000	3000	3000							D		4379	4893	4962	4968	4306	4318	3988	3565	240			485/20,528/20 [Parallel]
															E		4595	3841	4401	4649	3895	4025	4127	4074	225			485/20,528/20 [Parallel]
															F		4359	3652	4262	4113	4313	5069	4121	3766				485/20,528/20 [Parallel]
															G		4408	3792	3608	4003	3929	4846	4410	4963				485/20,528/20 [Parallel]
															H													485/20,528/20 [Parallel]
																1	2	3	4	5	6	7	8	9	10	11	12
															A													485/20,528/20 [Perpendicular]
															B		4422	4718	4531	4206	2205	2218	2588	2105	150			485/20,528/20 [Perpendicular]
															C		4048	3995	4261	4101	2103	2194	2069	2764	121			485/20,528/20 [Perpendicular]
															D		3066	3445	3563	3576	2462	2474	2277	2043	86			485/20,528/20 [Perpendicular]
															E		2992	2416	2809	3002	2250	2341	2287	2254	103			485/20,528/20 [Perpendicular]
															F		2767	2267	2719	2602	2404	2797	2366	2208				485/20,528/20 [Perpendicular]
															G		2672	2365	2270	2361	2130	2656	2514	2942				485/20,528/20 [Perpendicular]
															H													485/20,528/20 [Perpendicular]
SiwR R204A-R208A
20230309																20230314															20230327
	1	2	3	4	5	6	7	8	9	10	11	12					1	2	3	4	5	6	7	8	9	10	11	12				1	2	3	4	5	6	7	8	9	10	11	12
A													485/20,528/20 [Parallel]			A													485/20,528/20 [Parallel]		A													485/20,528/20 [Parallel]
B		2311	2369	2202	1867								485/20,528/20 [Parallel]			B		1307	1590	1363	1536								485/20,528/20 [Parallel]		B		4321	4353	4852	5041								485/20,528/20 [Parallel]
C		2046	2029	1926	1930								485/20,528/20 [Parallel]			C		1526	1610	1517	1552								485/20,528/20 [Parallel]		C		4222	4323	4762	5225								485/20,528/20 [Parallel]
D		2161	2255	2301	2139								485/20,528/20 [Parallel]			D		1646	1809	1589	1704								485/20,528/20 [Parallel]		D		4404	4516	4984	4522								485/20,528/20 [Parallel]
E		2198	2269	2187	2020								485/20,528/20 [Parallel]			E		1797	1923	1827	1905								485/20,528/20 [Parallel]		E		4240	4283	4110	4388								485/20,528/20 [Parallel]
F		1817	2146	2177	1979								485/20,528/20 [Parallel]			F		2119	2126	3378	30								485/20,528/20 [Parallel]		F		4489	4536	2602	3449								485/20,528/20 [Parallel]
G		2422	2146	157	179								485/20,528/20 [Parallel]			G		1895	1869	25	25								485/20,528/20 [Parallel]		G		5204	5226	62	59								485/20,528/20 [Parallel]
H													485/20,528/20 [Parallel]			H													485/20,528/20 [Parallel]		H													485/20,528/20 [Parallel]
	1	2	3	4	5	6	7	8	9	10	11	12					1	2	3	4	5	6	7	8	9	10	11	12				1	2	3	4	5	6	7	8	9	10	11	12
A													485/20,528/20 [Perpendicular]			A													485/20,528/20 [Perpendicular]		A													485/20,528/20 [Perpendicular]
B		2143	2245	2084	1742								485/20,528/20 [Perpendicular]			B		1225	1460	1315	1508								485/20,528/20 [Perpendicular]		B		4050	3991	4668	4831								485/20,528/20 [Perpendicular]
C		1842	1844	1805	1831								485/20,528/20 [Perpendicular]			C		1412	1464	1460	1475								485/20,528/20 [Perpendicular]		C		3991	4102	4585	4988								485/20,528/20 [Perpendicular]
D		1916	2001	2057	1948								485/20,528/20 [Perpendicular]			D		1548	1680	1525	1654								485/20,528/20 [Perpendicular]		D		4171	4253	4693	4316								485/20,528/20 [Perpendicular]
E		2001	2026	1958	1838								485/20,528/20 [Perpendicular]			E		1701	1833	1750	1815								485/20,528/20 [Perpendicular]		E		4010	4058	3916	4186								485/20,528/20 [Perpendicular]
F		1640	1999	2036	1840								485/20,528/20 [Perpendicular]			F		2020	2008	3298	9								485/20,528/20 [Perpendicular]		F		4228	4317	2468	3278								485/20,528/20 [Perpendicular]
G		2238	2032	137	122								485/20,528/20 [Perpendicular]			G		1770	1784	8	7								485/20,528/20 [Perpendicular]		G		4905	4923	19	17								485/20,528/20 [Perpendicular]
H													485/20,528/20 [Perpendicular]			H													485/20,528/20 [Perpendicular]		H													485/20,528/20 [Perpendicular]
layout [uM]	2	3	4	5
b	0	0	600	600
c	50	50	800	800
d	100	100	1000	1000
e	150	150	1500	1500
f	200	200	2000	2000
v	400	400	B	B

## Sheet: Fig5c
Anisotropy measurement from Figure 5c
20230403															20230315															20230405
	1	2	3	4	5	6	7	8	9	10	11	12			80s	1	2	3	4	5	6	7	8	9	10	11	12			80s	1	2	3	4	5	6	7	8	9	10	11	12				1	2	3	4
A													485/20,528/20 [Parallel]		A													485/20,528/20 [Parallel]		A													485/20,528/20 [Parallel]		A
B		615	621	603	643	20							485/20,528/20 [Parallel]		B		423	383	563	464	26	511	504	503	588			485/20,528/20 [Parallel]		B		423	383	563	464	26	511	504	503	588			485/20,528/20 [Parallel]		B		832	880	1071
C		613	530	518	593	20							485/20,528/20 [Parallel]		C		393	387	511	505	25	473	428	566	570			485/20,528/20 [Parallel]		C		393	387	511	505	25	473	428	566	570			485/20,528/20 [Parallel]		C		829	856	1201
D		489	592	598	633								485/20,528/20 [Parallel]		D		389	433	529	630	26	510	537	534	601			485/20,528/20 [Parallel]		D		389	433	529	630	26	510	537	534	601			485/20,528/20 [Parallel]		D		994	971	1248
E		551	602	721	653								485/20,528/20 [Parallel]		E		388	425	547	507		560	605	494	498			485/20,528/20 [Parallel]		E		388	425	547	507		560	605	494	498			485/20,528/20 [Parallel]		E		1047	992	1276
F		498	539	600	691								485/20,528/20 [Parallel]		F		391	475	529	545		547	573	469	604			485/20,528/20 [Parallel]		F		391	475	529	545		547	573	469	604			485/20,528/20 [Parallel]		F		1093	1009	1309
G		948	674	711	577								485/20,528/20 [Parallel]		G		442	514	471	651		653	747	446	430			485/20,528/20 [Parallel]		G		442	514	471	651		653	747	446	430			485/20,528/20 [Parallel]		G		988	1086	1182
H													485/20,528/20 [Parallel]		H													485/20,528/20 [Parallel]		H													485/20,528/20 [Parallel]		H
																		oxo-Guanine	ssDNA														oxo-Guanine	ssDNA
																																														1	2	3	4
	1	2	3	4	5	6	7	8	9	10	11	12			80s	1	2	3	4	5	6	7	8	9	10	11	12			80s	1	2	3	4	5	6	7	8	9	10	11	12			A
A													485/20,528/20 [Perpendicular]		A													485/20,528/20 [Perpendicular]		A													485/20,528/20 [Perpendicular]		B		738	792	612
B		560	551	324	358	7							485/20,528/20 [Perpendicular]		B		364	337	337	264	9	454	439	329	380			485/20,528/20 [Perpendicular]		B		364	337	337	264	9	454	439	329	380			485/20,528/20 [Perpendicular]		C		697	726	687
C		507	448	275	312	6							485/20,528/20 [Perpendicular]		C		320	317	286	282	7	384	357	360	373			485/20,528/20 [Perpendicular]		C		320	317	286	282	7	384	357	360	373			485/20,528/20 [Perpendicular]		D		749	786	717
D		377	462	295	322								485/20,528/20 [Perpendicular]		D		279	309	306	379	8	374	405	352	400			485/20,528/20 [Perpendicular]		D		279	309	306	379	8	374	405	352	400			485/20,528/20 [Perpendicular]		E		741	701	759
E		379	416	326	297								485/20,528/20 [Perpendicular]		E		271	286	330	299		406	424	344	338			485/20,528/20 [Perpendicular]		E		271	286	330	299		406	424	344	338			485/20,528/20 [Perpendicular]		F		729	740	792
F		329	342	303	315								485/20,528/20 [Perpendicular]		F		247	303	316	335		381	385	314	412			485/20,528/20 [Perpendicular]		F		247	303	316	335		381	385	314	412			485/20,528/20 [Perpendicular]		G		637	676	780
G		576	404	368	275								485/20,528/20 [Perpendicular]		G		268	325	307	439		423	491	333	328			485/20,528/20 [Perpendicular]		G		268	325	307	439		423	491	333	328			485/20,528/20 [Perpendicular]		H
H													485/20,528/20 [Perpendicular]		H													485/20,528/20 [Perpendicular]		H													485/20,528/20 [Perpendicular]		H

layout [uM]	2	3	4	5	6										layout [uM]	2	3	4	5	6	7	8	9	10
b	0	0	600	600	B										b	0	0	600	600	B	0	0	600	600																					layout [uM]	2	3	4	5
c	50	50	800	800	B										c	50	50	800	800	B	50	50	800	800																					b	0	0	600	600
d	100	100	1000	1000											d	100	100	1000	1000	B	100	100	1000	1000																					c	50	50	800	800
e	150	150	1500	1500											e	150	150	1500	1500		150	150	1500	1500																					d	100	100	1000	1000
f	200	200	2000	2000											f	200	200	2000	2000		200	200	2000	2000																					e	150	150	1500	1500
g	400	400	3000	3000											g	400	400	3000	3000		400	400	3000	3000																					f	200	200	2000	2000
																																													g	400	400	3000	3000
[truncated: 8 more columns]

## Sheet: Fig5d
Anisotropy measurement from Figure 5d
tailed
20230321															20230328															20230321
80s	1	2	3	4	5	6	7	8	9	10	11	12			80s	1	2	3	4	5	6	7	8	9	10	11	12			80s	1	2	3	4	5	6	7	8	9	10	11	12
A													485/20,528/20 [Parallel]		A													485/20,528/20 [Parallel]		A													485/20,528/20 [Parallel]
B		1335	1276	1255	1311	1379	1569	1432	1319	62			485/20,528/20 [Parallel]		B		1165	1110	957	992	52	1716	1575	1110	1092			485/20,528/20 [Parallel]		B		1304	1282	963	1051	1569	1735	1200	1188	65			485/20,528/20 [Parallel]
C		1240	1252	1100	1148	1600	1628	1397	1413	58			485/20,528/20 [Parallel]		C		1101	1248	1010	952	57	1683	1682	1067	996			485/20,528/20 [Parallel]		C		1291	1254	1041	1023	1627	1822	1298	1199	56			485/20,528/20 [Parallel]
D		1360	1359	1218	1280	1688	1718	1141	1194	60			485/20,528/20 [Parallel]		D		1236	1383	990	996	58	1606	1664	1015	1039			485/20,528/20 [Parallel]		D		1329	1244	1004	1116	1837	1874	1224	994	57			485/20,528/20 [Parallel]
E		1503	1445	1302	1319	1863	1896	1273	959	57			485/20,528/20 [Parallel]		E		1345	1261	1003	950	53	1579	1597	995	1043			485/20,528/20 [Parallel]		E		1292	1332	1037	1051	1888	1888	1182	1185	59			485/20,528/20 [Parallel]
F		1456	1472	1303	1348	1762	1821	1185	1144				485/20,528/20 [Parallel]		F		1398	1300	961	890		1536	1584	914	998			485/20,528/20 [Parallel]		F		1358	1235	1219	1232	1868	1954	1125	1102				485/20,528/20 [Parallel]
G		1548	1666	1355	1505	1894	1518	1088	813				485/20,528/20 [Parallel]		G		1591	1602	1061	1123		1931	1665	808	979			485/20,528/20 [Parallel]		G		1554	1264	1117	1176	1738	1849	1027	868				485/20,528/20 [Parallel]
H													485/20,528/20 [Parallel]		H													485/20,528/20 [Parallel]		H													485/20,528/20 [Parallel]
			3'tail	5'tail														3'tail	5'tail														3'tail	5'tail
80s	1	2	3	4	5	6	7	8	9	10	11	12			80s	1	2	3	4	5	6	7	8	9	10	11	12			80s	1	2	3	4	5	6	7	8	9	10	11	12
A													485/20,528/20 [Perpendicular]		A													485/20,528/20 [Perpendicular]		A													485/20,528/20 [Perpendicular]
B		1151	1101	1096	1129	732	831	941	849	17			485/20,528/20 [Perpendicular]		B		1017	966	816	853	15	882	827	755	723			485/20,528/20 [Perpendicular]		B		1139	1130	862	921	820	919	816	816	19			485/20,528/20 [Perpendicular]
C		1076	1060	955	994	813	816	879	900	15			485/20,528/20 [Perpendicular]		C		923	1068	864	809	17	883	865	688	639			485/20,528/20 [Perpendicular]		C		1079	1094	852	863	813	943	866	802	17			485/20,528/20 [Perpendicular]
D		1032	1024	978	1008	829	842	739	823	15			485/20,528/20 [Perpendicular]		D		917	1083	786	796	14	810	821	693	722			485/20,528/20 [Perpendicular]		D		1042	958	794	881	929	981	871	694	16			485/20,528/20 [Perpendicular]
E		1058	1011	1019	997	822	890	818	604	15			485/20,528/20 [Perpendicular]		E		970	896	763	748	13	778	752	692	747			485/20,528/20 [Perpendicular]		E		942	987	787	805	916	883	794	838	17			485/20,528/20 [Perpendicular]
F		963	943	966	992	801	821	776	720				485/20,528/20 [Perpendicular]		F		934	876	731	642		753	739	677	722			485/20,528/20 [Perpendicular]		F		916	811	911	905	834	931	790	826				485/20,528/20 [Perpendicular]
G		883	934	924	1028	861	684	816	584				485/20,528/20 [Perpendicular]		G		900	903	734	771		899	741	592	724			485/20,528/20 [Perpendicular]		G		885	699	726	806	811	887	769	684				485/20,528/20 [Perpendicular]
H													485/20,528/20 [Perpendicular]		H													485/20,528/20 [Perpendicular]		H													485/20,528/20 [Perpendicular]
layout [uM]	2	3	4	5	6	7	8	9	10
b	0	0	0	0	600	600	600	600	B
c	50	50	50	50	800	800	800	800	B
d	100	100	100	100	1000	1000	1000	1000	B
e	150	150	150	150	1500	1500	1500	1500	B
f	200	200	200	200	2000	2000	2000	2000
g	400	400	400	400	3000	3000	3000	3000
DNA fork
20230309																20230403
	1	2	3	4	5	6	7	8	9	10	11	12				1	2	3	4	5	6	7	8	9	10	11	12
A													485/20,528/20 [Parallel]		A													485/20,528/20 [Parallel]
B		615	621	603	643	20							485/20,528/20 [Parallel]		B		1493	1230	1274	1405	1526	1571	1507	1289	63			485/20,528/20 [Parallel]
C		613	530	518	593	20							485/20,528/20 [Parallel]		C		1457	1402	1345	1314	1626	1427	1573	1700	63			485/20,528/20 [Parallel]
D		489	592	598	633								485/20,528/20 [Parallel]		D		1273	1251	1378	1356	1582	1628	1532	1603	60			485/20,528/20 [Parallel]
E		551	602	721	653								485/20,528/20 [Parallel]		E		1278	1342	1323	1398	1634	1648	1654	1646	58			485/20,528/20 [Parallel]
F		498	539	600	691								485/20,528/20 [Parallel]		F		1361	1366	1431	1318	1550	1700	1570	1723				485/20,528/20 [Parallel]
G		948	674	711	577								485/20,528/20 [Parallel]		G		1492	1485	1372	1308	1376	1326	1462	1387				485/20,528/20 [Parallel]
H													485/20,528/20 [Parallel]		H													485/20,528/20 [Parallel]
																1	2	3	4	5	6	7	8	9	10	11	12
	1	2	3	4	5	6	7	8	9	10	11	12			A													485/20,528/20 [Perpendicular]
A													485/20,528/20 [Perpendicular]		B		1324	1067	1140	1225	841	912	806	698	16			485/20,528/20 [Perpendicular]
B		560	551	324	358	7							485/20,528/20 [Perpendicular]		C		1265	1171	1114	1098	795	695	782	793	18			485/20,528/20 [Perpendicular]
C		507	448	275	312	6							485/20,528/20 [Perpendicular]		D		998	996	1098	1127	758	819	709	776	15			485/20,528/20 [Perpendicular]
D		377	462	295	322								485/20,528/20 [Perpendicular]		E		982	1030	999	1060	789	748	780	722	15			485/20,528/20 [Perpendicular]
E		379	416	326	297								485/20,528/20 [Perpendicular]		F		983	1009	1022	953	714	796	704	797				485/20,528/20 [Perpendicular]
F		329	342	303	315								485/20,528/20 [Perpendicular]		G		932	909	811	730	650	642	716	655				485/20,528/20 [Perpendicular]
G		576	404	368	275								485/20,528/20 [Perpendicular]		H													485/20,528/20 [Perpendicular]
H													485/20,528/20 [Perpendicular]
layout [uM]	2	3	4	5	6										layout [uM]	2	3	4	5	6	7	8	9	10
b	0	0	600	600	B										b	0	0	0	0	600	600	600	600	B
c	50	50	800	800	B										c	50	50	50	50	800	800	800	800	B
d	100	100	1000	1000	B										d	100	100	100	100	1000	1000	1000	1000	B
e	150	150	1500	1500	B										e	150	150	150	150	1500	1500	1500	1500	B
f	200	200	2000	2000											f	200	200	200	200	2000	2000	2000	2000
g	400	400	3000	3000											g	400	400	400	400	3000	3000	3000	3000
RNA
20230413															20230412
	1	2	3	4	5	6	7	8	9	10	11	12				1	2	3	4	5	6	7	8	9	10	11	12
A													485/20,528/20 [Parallel]		A													485/20,528/20 [Parallel]
B		590	610	520	629	637	694	724	578	63			485/20,528/20 [Parallel]		B		595	575	703	856	56							485/20,528/20 [Parallel]
C		629	569	626	607	620	667	621	625	62			485/20,528/20 [Parallel]		C		602	639	663	740	60							485/20,528/20 [Parallel]
D		619	601	612	634	587	680	328	569	64			485/20,528/20 [Parallel]		D		644	637	800	708								485/20,528/20 [Parallel]
E		602	579	585	641	574	614	641	597	60			485/20,528/20 [Parallel]		E		657	695	744	683								485/20,528/20 [Parallel]
F		577	587	565	630	642	640	478	679				485/20,528/20 [Parallel]		F		646	682	688	562								485/20,528/20 [Parallel]
G		560	603	608	472	470	653	628	797				485/20,528/20 [Parallel]		G		1335	679	704	675								485/20,528/20 [Parallel]
H													485/20,528/20 [Parallel]		H													485/20,528/20 [Parallel]
	1	2	3	4	5	6	7	8	9	10	11	12				1	2	3	4	5	6	7	8	9	10	11	12
A													485/20,528/20 [Perpendicular]		A													485/20,528/20 [Perpendicular]
B		493	550	443	530	519	564	614	476	15			485/20,528/20 [Perpendicular]		B		510	490	605	744	16							485/20,528/20 [Perpendicular]
C		520	490	525	518	540	543	524	519	18			485/20,528/20 [Perpendicular]		C		502	559	557	627	13							485/20,528/20 [Perpendicular]
D		512	507	527	519	496	559	248	473	18			485/20,528/20 [Perpendicular]		D		557	566	688	597								485/20,528/20 [Perpendicular]
E		517	512	500	546	462	519	522	497	17			485/20,528/20 [Perpendicular]		E		566	587	601	598								485/20,528/20 [Perpendicular]
F		477	521	493	539	517	534	392	569				485/20,528/20 [Perpendicular]		F		560	575	582	483								485/20,528/20 [Perpendicular]
G		480	515	510	380	364	552	522	685				485/20,528/20 [Perpendicular]		G		1170	600	581	565								485/20,528/20 [Perpendicular]
H													485/20,528/20 [Perpendicular]		H													485/20,528/20 [Perpendicular]
H													485/20,528/20 [Perpendicular]		H													485/20,528/20 [Perpendicular]
layout [uM]	2	3	4	5	6	7	8	9	10						layout [uM]	2	3	4	5	6
b	0	0	0	0	600	600	600	600	B						b	0	0	600	600	B
c	50	50	50	50	800	800	800	800	B						c	50	50	800	800	B
d	100	100	100	100	1000	1000	1000	1000	B						d	100	100	1000	1000
e	150	150	150	150	1500	1500	1500	1500	B						e	150	150	1500	1500
f	200	200	200	200	2000	2000	2000	2000							f	200	200	2000	2000
g	400	400	400	400	3000	3000	3000	3000							g	400	400	3000	3000

## Sheet: Fig6b
Raw Ct values for Figure 6b
		p0wt standard				p0wt H2O2				p-26wt standard				p-26wt H2O2
		repl1	repl2	repl3	repl4	repl1	repl2	repl3	repl4	repl1	repl2	repl3	repl4	repl1	repl2	repl3	repl4
	sigA	22.2516	22.3977	22.29	22.19	22.7711	23.1594	22.32	22.54	22.2714	22.1242	21.82	22.08	22.3674	21.7058	22.63	23
	msmeg_1357	25.3154	25.568	24.93	24.74	23.6268	24.3145	22.47	23.24	25.3966	24.8534	24.42	24.41	25.468	25.2088	25.09	25.48
	msmeg_1356	26.1238	26.2126	25.85	25.76	23.6151	24.3576	22.76	23.54	25.9798	25.3706	25.14	25.17	25.6707	25.5499	25.6	25.81

## Sheet: Fig7a,b
Growth curve raw values (OD600) belonging to Figure 7a,b										*x marks addition of H2O2
Fig7a					x
	OD600	0	2	4	6	8.4	10	hours
control	wt1	0.1	0.202	0.318	0.488	0.784	1.6
	wt2	0.1	0.219	0.335	0.547	0.79	1.58
	wt3	0.1	0.186	0.295	0.475	0.724	1.43
	siwR ko1	0.1	0.209	0.295	0.497	0.758	1.7
	siwR ko2	0.1	0.192	0.316	0.479	0.838	1.85
	siwR ko3	0.1	0.19	0.29	0.434	0.7	1.63
1 mM H2O2	wt1	0.1	0.192	0.312	0.501	0.72	1.63
	wt2	0.1	0.19	0.297	0.465	0.736	1.29
	wt3	0.1	0.171	0.264	0.415	0.652	1.24
	siwR ko1	0.1	0.193	0.308	0.471	0.62	1.3
	siwR ko2	0.1	0.189	0.313	0.448	0.68	1.57
	siwR ko3	0.1	0.182	0.302	0.442	0.694	1.29
Fig7b					x
	OD600	0	2	4	6	8	10	hours
control	wt1	0.05	0.094	0.16	0.25	0.367	0.536
	wt2	0.05	0.107	0.145	0.252	0.371	0.507
	wt3	0.05	0.087	0.124	0.213	0.343	0.581
	siwR ko1	0.05	0.12	0.149	0.244	0.385	0.563
	siwR ko2	0.05	0.103	0.163	0.215	0.319	0.536
	siwR ko3	0.05	0.084	0.123	0.209	0.303	0.502
10 mM H2O2	wt1	0.05	0.098	0.163	0.255	0.21	0.156
	wt2	0.05	0.097	0.165	0.275	0.199	0.196
	wt3	0.05	0.103	0.128	0.185	0.172	0.126
	siwR ko1	0.05	0.101	0.159	0.22	0.164	0.077
	siwR ko2	0.05	0.1	0.164	0.209	0.165	0.101
	siwR ko3	0.05	0.093	0.124	0.199	0.144	0.11

## Sheet: Fig7c,d
Raw values for Figure 7c,d
	zeocin	10	7.14286	5.10204	3.64431	2.60308	1.85934	1.3281	0.948645	0.677604	0.484003	0.345716	0	ug/mL
	wt	1.397	1.413	1.444	1.407	1.412	1.361	0.349	0.155	0.166	0.157	0.168	0.186	605
	wt	1.401	1.412	1.4	1.407	1.398	1.345	0.351	0.144	0.147	0.144	0.173	0.174	605
	wt	1.401	1.417	1.403	1.398	1.391	1.349	0.235	0.144	0.143	0.173	0.146	0.16	605
	siwR	1.413	1.413	1.401	1.405	1.403	1.322	0.222	0.142	0.145	0.147	0.147	0.168	605
	siwR	1.409	1.424	1.396	1.402	1.391	1.333	0.246	0.149	0.151	0.149	0.163	0.165	605
	siwR	1.431	1.392	1.408	1.398	1.392	1.359	0.276	0.145	0.146	0.162	0.149	0.169	605
	BCsiwR	1.332	1.357	1.345	1.344	1.333	1.322	1.285	1.078	0.144	0.147	0.149	0.17	605
	BCsiwR	1.348	1.349	1.389	1.341	1.343	1.34	1.292	1.14	0.146	0.146	0.151	0.169	605
	BCsiwR	1.388	1.359	1.427	1.389	1.402	1.391	1.339	1.159	0.152	0.159	0.149	0.166	605
	BC	1.476	1.452	1.46	1.452	1.456	1.436	1.409	1.323	0.186	0.153	0.173	0.161	605
	BC	1.465	1.461	1.45	1.446	1.419	1.437	1.428	1.307	0.184	0.147	0.155	0.173	605
	BC	1.481	1.466	1.451	1.451	1.44	1.437	1.407	1.244	0.176	0.161	0.169	0.185	605
	MMC	200	100	62.5	39.0625	24.4141	15.2588	9.53674	5.96046	3.72529	2.32831	1.45519	0.18	ng/mL
	wt	1.261	1.25	1.304	1.297	0.856	0.215	0.172	0.189	0.197	0.209	0.203	0.217
	wt	1.268	1.269	1.332	1.322	0.685	0.254	0.158	0.152	0.16	0.163	0.168	0.219
	wt	1.36	1.355	1.418	1.412	1.029	0.466	0.293	0.261	0.237	0.218	0.215	0.249
	siwR	1.303	1.252	1.355	1.339	1.073	0.386	0.178	0.154	0.152	0.159	0.161	0.212
	siwR	1.313	1.384	1.353	1.334	0.987	0.405	0.169	0.16	0.153	0.16	0.16	0.214
	siwR	1.391	1.383	1.434	1.416	1.179	0.66	0.344	0.309	0.245	0.234	0.215	0.242

[truncated: 10 more sheets: Fig8c, Fig8d, FigS2, FigS3, FigS4, FigS5, FigS6b,c,d, FigS6f, FigS6g, FigS7]
